# Supplementary material for: A push for public health: the effect of e-bikes on physical activity levels
Source: BMC Public Health. 2017 Oct 16;17:809. doi: 10.1186/s12889-017-4817-3 (PMC5644161; doi:10.1186/s12889-017-4817-3)
Supplement: Supplementary file 1 — Standardized total effects (direct and indirect) of the structural model. (XLSX 8 kb) [file 12889_2017_4817_MOESM1_ESM.xlsx]

## Sheet: Ark1
Total effects
	Hedonism	Physical Activity	Attitude ebike
Physical activity	-0.338	0	0
Bicycle for excercise	-0.147	0.437	0
Attitude for e-bike latent variable	0.145	0	0
Vigorous physical activity	-0.222	0.658	0
Moderate physical activity	-0.133	0.394	0
Hedonism item 8	0.305	0	0
Hedonism item 5	0.365	0	0
Hedonism item 4	0.418	0	0
Purchase e-bike	0.143	-0.057	0.389
Attitude for e-bike item 5	0.226	0	0.679
Attitude for e-bike item 4	0.04	0	0.274
Attitude for e-bike item 3	0.094	0	0.645
Attitude for e-bike item 2	0.048	0	0.332
Attitude for e-bike item 1	0.111	0	0.765
